# Supplementary material for: Establishment and validation of a ferret model for systemic antibiotic treatment during influenza A virus infection
Source: Lab Anim (NY). 2025 Jun 19;54(7):188–94. doi: 10.1038/s41684-025-01574-9 (PMC12213610; doi:10.1038/s41684-025-01574-9)
Supplement: Supplementary file 4 — Per-ferret CFU counts. [file 41684_2025_1574_MOESM4_ESM.xlsx]

## Sheet: Figure 1
	Figure 1a: Relative abundance of different bacterial populations
		Inject						Oral						Mock
		Ferret 1	Ferret 2	Ferret 3	Ferret 4	Ferret 5	Ferret 6	Ferret 1	Ferret 2	Ferret 3	Ferret 4	Ferret 5	Ferret 6	Ferret 1	Ferret 2	Ferret 3	Ferret 4	Ferret 5	Ferret 6
	Coryneform bacilli	0.810811	0	0	0	0	0	0	0	0	0	0	0	0	0	0	0	0	0
	Neisseria animaloris	0	0.375	0	0	0	0	0	0	0	0	0	0	0	0	0	0	0	0
	Pasteurella canis	0	0.5	0	0	0	0	0	0	0	0	0	0	0	0	0	0	0	0
	Unidentified bacilli (g+)	0.0810811	0.125	0.333333	0	0	0	0.526316	0.333333	0	0.0196078	0.315789	0	0	0.0471698	1	0	0	0
	Enterococcus hirae	0	0	0	0.166667	0	0.666667	0	0	0	0	0	0	0	0	0	0	0	0.333333
	Escherichia coli	0.027027	0	0	0	0.5	0.333333	0.421053	0.333333	0.980392	0.980392	0.421053	0.5	1	0.943396	0	0.75	0.952381	0.666667
	Enterococcus faecalis	0	0	0	0	0.5	0	0	0	0.0196078	0	0	0	0	0.00943396	0	0	0.047619	0
	Proteus mirabilis	0	0	0.666667	0.833333	0	0	0	0	0	0	0	0	0	0	0	0	0	0
	Unidentified bacilli (g-)	0.0810811	0	0	0	0	0	0.0526316	0	0	0	0.263158	0	0	0	0	0	0	0
	Unidentified cocci (g-)	0	0	0	0	0	0	0	0.333333	0	0	0	0.5	0	0	0	0.25	0	0
	Figure 1B: CFU/ml counts pre- and post-antibiotic treatment in ferrets
	Treatment		D0	D7	D14
	Mock	Ferret 1	100	10000	4000
	Mock	Ferret 2	16100	10000	1100
	Mock	Ferret 3	800	10000	500
	Mock	Ferret 4	4000	10000	2100
	Mock	Ferret 5	10500	10000	20000
	Mock	Ferret 6	15300	10000	600
	Inject	Ferret 1	8700	10	300
	Inject	Ferret 2	7500	10	100
	Inject	Ferret 3	15000	100	1100
	Inject	Ferret 4	12000	10	10
	Inject	Ferret 5	20000	100	300
	Inject	Ferret 6	20000	100	10
	Oral	Ferret 1	9500	10	10
	Oral	Ferret 2	6000	10	10
	Oral	Ferret 3	10200	10	200
	Oral	Ferret 4	10300	10	200
	Oral	Ferret 5	3600	10	10
	Oral	Ferret 6	20000	10	10
