# Supplementary material for: Establishment and validation of a ferret model for systemic antibiotic treatment during influenza A virus infection
Source: Lab Anim (NY). 2025 Jun 19;54(7):188–94. doi: 10.1038/s41684-025-01574-9 (PMC12213610; doi:10.1038/s41684-025-01574-9)
Supplement: Supplementary file 5 — Per-ferret blood chemistry results. [file 41684_2025_1574_MOESM5_ESM.xlsx]

## Sheet: Figure 2
		Figure 2. Raw values from VetScan blood chemistry analyses pre- and post-antibiotic treatment.
	GROUP	Time	ALB (g/dL)	ALP (U/L)	ALT (U/L)	AMY (U/L)	TBIL (mg/dL)	BUN (mg/dL)	CA (mg/dL)	PHOS (mg/dL)	CRE (mg/dL)	GLU (mg/dL)	NA+ (mmol/L)	K+ (mmol/L)	TP (g/dL)	GLOB (g/dL)
	Oral	baseline	4.1	43	366	27	0.3	31	9.6	5.7	0.5	79	151	5.2	6.1	1.9
	Oral	baseline	4.1	34	124	23	0.2	19	9.3	6.2	0.5	153	147	5.2	5.6	1.5
	Oral	baseline	4.4	34	301	23	0.3	18	9.3	6.9	0.3	154	148	5	5.7	1.3
	Oral	baseline	4.3	42	229	20	0.3	35	9.6	7	0.7	91	152	5.1	5.8	1.6
	Oral	baseline	4.2	30	225	21	0.3	41	9.6	7	0.9	82	150	5.1	6.1	1.9
	Oral	baseline	4.1	< 5.0	71	< 5.0	0.2	18	9.6	6	0.4	145	148	5	5.8	1.7
		Mean	4.2	36.6	219.333	22.8	0.266667	27	9.5	6.46667	0.55	117.333	149.333	5.1	5.85	1.65
		SD	0.126491	5.63915	108.993	2.68328	0.0516398	10.02	0.154919	0.571548	0.216795	36.8601	1.96638	0.0894427	0.207364	0.234521
	Inject	baseline	4.9	23	77	12	0.1	36	9.9	7.3	0.3	134	155	5.2	6.9	2
	Inject	baseline	4.8	17	141	< 5.0	0.3	39	10.5	7.6	0.9	126	153	5.2	6.7	1.8
	Inject	baseline	4.5	42	190	24	0.2	37	10	8.5	0.8	104	153	4.9	6.3	1.8
	Inject	baseline	4.3	40	94	17	0.3	39	9.7	6.8	0.8	104	152	5.2	5.9	1.7
	Inject	baseline	3.9	40	102	18	0.2	33	9.4	6.4	0.7	100	151	na	5.5	1.6
	Inject	baseline	4.4	12	140	10	0.2	44	9.8	7.2	0.3	101	155	5	6.4	1.9
		Mean	4.46667	29	124	16.2	0.216667	38	9.88333	7.3	0.633333	111.5	153.167	5.1	6.28333	1.8
		SD	0.361478	13.2665	41.2165	5.49545	0.0752773	3.68782	0.365605	0.72111	0.265832	14.639	1.60208	0.141421	0.515429	0.141421
	GROUP	Time	ALB (g/dL)	ALP (U/L)	ALT (U/L)	AMY (U/L)	TBIL (mg/dL)	BUN (mg/dL)	CA (mg/dL)	PHOS (mg/dL)	CRE (mg/dL)	GLU (mg/dL)	NA+ (mmol/L)	K+ (mmol/L)	TP (g/dL)	GLOB (g/dL)
	Oral	d14	3.6	29	267	21	0.3	19	9.5	5.1	0.5	110	148	4.6	5.5	1.9
	Oral	d14	4.2	36	94	21	0.2	12	9.8	5.6	0.5	95	149	5	5.5	1.3
	Oral	d14	3.6	23	116	18	0.2	13	9.3	5.3	0.4	101	147	4.6	4.7	1.2
	Oral	d14	4	23	137	15	0.2	15	9.4	5.6	0.5	150	146	4.8	5.6	1.6
	Oral	d14	3.5	33	173	20	0.3	19	9.1	5.6	0.3	138	148	5.2	4.9	1.5
	Oral	d14	4	24	80	15	0.3	18	9.2	6.1	<0.2	99	150	5.3	5.7	1.6
		Mean	3.81667	28	144.5	18.3333	0.25	16	9.38333	5.55	0.44	115.5	148	4.91667	5.31667	1.51667
		SD	0.285774	5.5857	68.4069	2.80476	0.0547723	3.09839	0.248328	0.339116	0.0894427	22.9325	1.41421	0.299444	0.411906	0.248328
	Inject	d14	4	34	69	14	0.3	18	9.5	5.6	0.3	113	151	5	5.6	1.6
	Inject	d14	3.9	42	86	21	0.3	23	10	6.2	0.7	122	147	4.9	5.7	1.8
	Inject	d14	4.2	<5	170	0	0.2	22	9.9	6.8	0.3	115	147		6.4	2.2
	Inject	d14	3.8	25	76	15	0.3	28	9.4	6.5	0.4	147	150	5.5	5.4	1.6
	Inject	d14	3.6	22	65	11	0.3	17	9.3	6	0.5	137	147	5.3	5.2	1.6
	Inject	d14	3.7	28	93	18	0.3	25	9.6	5.1	0.5	84	148	5.1	5.6	1.9
		Mean	3.86667	30.2	93.1667	13.1667	0.283333	22.1667	9.61667	6.03333	0.45	119.667	148.333	5.16	5.65	1.78333
		SD	0.216025	7.94984	39.0559	7.30525	0.0408248	4.16733	0.278687	0.615359	0.151658	21.8693	1.75119	0.240832	0.408656	0.240139
