# Supplementary material for: Establishment and validation of a ferret model for systemic antibiotic treatment during influenza A virus infection
Source: Lab Anim (NY). 2025 Jun 19;54(7):188–94. doi: 10.1038/s41684-025-01574-9 (PMC12213610; doi:10.1038/s41684-025-01574-9)
Supplement: Supplementary file 6 — Per-ferret normalized ferret weights and viral titers. [file 41684_2025_1574_MOESM6_ESM.xlsx]

## Sheet: Figure 3
	Panel a: normalzed ferret weights among low-dose inoculated ferrets											Panel c: ferret NW viral titers (PFU/ml) following low-dose viral challenge
Day p.i.	mock	mock	mock	SQ	SQ	SQ	PO	PO	PO		Day p.i.	mock	mock	mock	SQ	SQ	SQ	PO	PO	PO
0	100	100	100	100	100	100	100	100	100		1	11500000	84000000	260000000	120000000	720000000	56300000	40300000	23000000	109000000
1	99.0923	95.3704	97.3554	96.223	98.7597	99.7917	99.1364	101.026	97.7337		3	1580000	1380000	1000000	370000	148000	325000	550000	787000	2180000
2	92.587	91.0494	91.7355	92.6259	92.2481	95.4167	95.5095	95.0427	93.4844		5	713000	110000	73000	200000	248000	237000	620000	160000	59300000
3	90.7716	89.3518	89.9174	91.0072	90.8527	96.25	92.7461	93.1624	93.9094		7	10	10	10	10	10	10	10	10	60
4	88.351	87.1914	89.4215	90.1079	88.3721	96.6667	92.9188	90.7692	93.9093		9	10	10	10	10	10	10	10	10	10
5	90.0151	89.8148	91.7355	89.9281	87.2868	98.3333	89.9827	92.4786	93.6261
6	88.6536	93.0556	92.8926	88.3093	84.9612	100.833	90.1554	90.7692	92.068
7	93.4947	94.4444	93.0579	92.2662	84.3411	100.625	89.1192	90.0855	93.6261
8	93.1921	94.4444	93.3884	92.2662	85.1163	102.604	91.019	93.8461	91.5014
9	95.3101	95.216	93.0579	94.4245	89.3023	96.4583	91.1917	93.6752	92.6346
10	94.4024	95.0617	93.5537	94.0648	91.6279	93.75	89.81	91.282	93.0595
11	92.587	93.3642	93.5537	94.0648	91.4729	93.9583	90.9326	90.9402	93.4844
12	95.3101	94.7531	93.3884	98.3813	92.8682	96.875	90.3281	94.0171	93.2011
13	93.0409	96.2963	94.0496	95.5036	100.465	96.4583	87.9102	90.9402	93.3428
14	93.4947	95.5247	92.8926	93.8849	93.0233	98.5417	85.1468	88.547	92.7762
19	93.3434	93.9815	92.8926	94.0648	92.5581	98.3333	87.2193	91.282	93.4844
	Panel b: normalzed ferret weights among high-dose inoculated ferrets											Panel d: ferret NW viral titers (PFU/ml) following high-dose viral challenge
Day p.i.	mock	mock	mock	SQ	SQ	SQ	PO	PO	PO		Day p.i.	mock	mock	mock	SQ	SQ	SQ	PO	PO	PO
0	100	100	100	100	100	100	100	100	100		1	37500	10300000	28000000	1600000	1780000	5830000	12400000	3330000	2520000
1	99.8496	97.6608	99.1681	102.598	98.628	100.152	100	100.621	100.174		3	2880000	1850000	1050000	325000	825000	2280000	500000	70500	1450000
2	95.7895	94.5419	95.6739	100.223	96.4939	95.8967	96.8796	95.4451	98.9583		5	693000	1700000	70000	56700	205000	223000	700000	168000	62500
3	95.3384	91.2281	94.3428	95.3229	93.75	92.7052	94.3536	94.617	97.5694		7	150	20	70	10	10	10	10	10	10
4	94.5865	89.4737	93.178	95.4714	93.4451	92.2492	91.0847	93.1677	96.3542		9	10	10	10	10	10	10	10	10	10
5	94.1353	88.3041	94.8419	93.3927	94.8171	94.3769	92.1248	92.3395	99.8264
6	91.8797	88.3041	91.5141	94.729	92.8354	91.9453	90.6389	90.4762	98.9583
7	89.4737	94.347	88.8519	95.9168	94.3598	93.3131	90.3418	94.824	97.7431
8	91.4286	94.7368	85.1913	96.2138	92.0732	92.8571	91.9762	94.617	98.0903
9	92.1804	93.5673	87.6872	93.3927	92.5305	94.8328	92.5706	95.6522	96.3542
10	92.4812	93.5673	91.015	91.611	93.75	94.3769	91.8276	93.1677	94.9653
11	92.3308	94.5419	91.5141	93.2442	93.9024	96.6565	93.1649	89.441	93.9236
12	92.7819	95.1267	92.8453	95.7684	93.9024	96.9605	92.422	86.1284	89.7569
13	92.1804	95.5166	93.178	96.0653	94.0549	94.9848	92.422	85.9213	88.8889
14	92.4812	93.7622	92.6789	96.8077	93.75	93.769	90.9361	83.2298	86.1111
19	96.0902	93.3723	95.0083	99.0349	96.3415	95.7447	91.6791	83.2298	97.5694
