# Supplementary material for: Establishment and validation of a ferret model for systemic antibiotic treatment during influenza A virus infection
Source: Lab Anim (NY). 2025 Jun 19;54(7):188–94. doi: 10.1038/s41684-025-01574-9 (PMC12213610; doi:10.1038/s41684-025-01574-9)
Supplement: Supplementary file 7 — Per-group percentages of WBCs in whole blood. [file 41684_2025_1574_MOESM7_ESM.xlsx]

## Sheet: Figure 4
	Figure 4: mean percentages of white blood cells following IAV infection
Group	Inoc dose	Day	NE	LY	MO	EO	BA
SQ	High	0	25.1	71.5	3.4	0	0
PO	High	0	38.5	55.8	5.7	0	0
mock	High	0	30.5	63.5	6	0	0
SQ	High	3	58.8	36.1	5.1	0	0
PO	High	3	66.2	27.9	5.9	0	0
mock	High	3	67.6	25.2	7.3	0	0
SQ	High	7	53	43.8	3.2	0	0
PO	High	7	58.5	37.7	3.8	0	0
mock	High	7	64.4	28.8	6.9	0	0
SQ	High	14	30.6	65.73	3.67	0	0
PO	High	14	29.43	66.07	4.5	0	0
mock	High	14	35.5	60.63	3.87	0	0
SQ	Low	0	26.2	71.5	2.3	0	0
PO	Low	0	32.9	62.9	4.2	0	0
mock	Low	0	35.6	61.5	2.9	0	0
SQ	Low	3	49.2	43.8	7	0	0
PO	Low	3	61	33	6.1	0	0
mock	Low	3	50.1	44	6	0	0
SQ	Low	7	51	44	5	0	0
PO	Low	7	64.3	28.8	6.8	0	0
mock	Low	7	70.5	23.5	5	0	0
SQ	Low	14	32.43	64.4	3.13	0	0
PO	Low	14	24.9	71.13	3.97	0	0
mock	Low	14	28.27	65.77	5.93	0	0
